# Supplementary material for: Zinc and Other Metals Deficiencies and Risk of Type 1 Diabetes: An Ecological Study in the High Risk Sardinia Island
Source: PLoS One. 2015 Nov 11;10(11):e0141262. doi: 10.1371/journal.pone.0141262 (PMC4641716; doi:10.1371/journal.pone.0141262)
Supplement: S1 Table — (XLS) [file pone.0141262.s001.xls]

## Sheet: Foglio1
S1 Table: dataset underlying the findings of this study
HA	Area size (Km2)	Residents (0-14)	Cases (0-14)	HAi normalized	Co (ppm)	Cr (ppm)	Cu (ppm)	Mn (ppm)	Ni (ppm)	Pb (ppm)	U (ppm)	Zn (ppm)
AREA_1	710.244	450127	182	0.287173	17.99	68.45	26.6	872.07	35.1	33.59	0.98	105.26
AREA_2	263.751	93471	29	0.0818305	19.33	24.99	51.97	1215.07	ND	18	2.14	87.87
AREA_3	128.735	34577	13	0.0484008	12.9	20.07	23	932.29	ND	19.08	1.94	77.97
AREA_4	167.73	10924	3	0.0460628	4.98	14.88	4.7	568.12	ND	26.48	6.62	69.72
AREA_5	384.81	19910	8	0.15462	1.73	2.12	0.68	130.08	1.18	4.9	0.8	12.97
AREA_6	325.886	78475	29	0.120429	4.99	4.45	3.35	235.96	6.9	4.99	1.05	26.7
AREA_7	538.356	166547	56	0.181018	4.49	3.2	3.45	263.77	6.15	8.43	1.85	23.61
AREA_8	704.85	52592	27	0.36186	1.14	1.48	0.005	148.5	0.3	5.12	1.49	11.2
AREA_9	295.583	48102	32	0.196637	5.95	2.33	7.35	442.9	0.79	19.72	1.47	52.35
AREA_10	125.643	7492	4	0.0670812	5.83	20.65	9.88	890.52	8.8	34.46	5.92	75.47
AREA_11	172.855	15381	13	0.146097	7.99	29.4	21.2	1024.24	20.72	30.79	4.83	92.53
AREA_12	105.382	10156	14	0.145269	9.75	17.39	21.23	874.51	9.48	21.63	3.24	59.9
AREA_13	232.977	26402	11	0.0970664	7.28	18.62	22.22	990.08	7.99	25.51	3.65	68.61
AREA_14	208.85	58671	30	0.10679	18.14	20.18	41.68	1185.34	8.5	9.6	0.91	90.71
AREA_15	221.291	44414	20	0.0996492	9.49	17.01	18.51	1189.31	4.92	23.17	2.53	68.53
AREA_16	258.784	126884	33	0.0673046	6.69	15.18	13.35	714.95	3.97	23.28	0.6	57.95
AREA_17	202.29	8167	2	0.0495384	10.14	16.86	16.35	1233.22	5.53	24.41	2.34	83.3
AREA_18	98.348	11879	6	0.0496749	7.45	16.1	15.93	870.5	9.99	20.7	2.22	74.49
AREA_19	110.181	5653	2	0.0389814	9.91	17.64	24.8	939.93	10.07	21.68	2.48	82.58
AREA_20	491.144	59109	27	0.224346	8.57	12.58	20.17	927.22	10.46	22.91	2.33	70.36
AREA_21	754.63	47592	7	0.110994	2.56	2.81	1.22	195.28	0.03	6.08	2.2	14.56
AREA_22	265.2	13750	6	0.115724	12.19	49.93	18.12	711.62	16.04	29.3	2.14	77.03
AREA_23	88.084	21259	7	0.0290036	20.51	113.26	35.7	819	40.97	33.33	ND	125.77
AREA_24	91.547	9581	5	0.0477753	17.6	90.06	38.89	1014.82	ND	37.52	5.28	140.84
AREA_25	199.19	38886	13	0.0665913	18.23	81.22	26.38	881.2	34.53	37.48	ND	106.71
AREA_26	120.75	6394	2	0.0377698	19.6	88.77	30.77	961.96	27.94	36.68	4.78	114.86
AREA_27	287.139	11934	4	0.0962423	16.45	77.63	28.25	862.03	23.21	35.12	5.1	102.86
AREA_28	148.79	5256	2	0.0566172	17.71	85.13	32.96	861.88	32.25	34.45	5.63	120.92
AREA_29	303.35	42585	24	0.170962	12.28	38.82	10.88	806.2	11.68	27.09	0.85	90.03
AREA_30	390.34	58917	20	0.132505	5.64	12.72	6.22	458.89	2.59	21.64	0.88	72.35
AREA_31	320.56	139473	66	0.151692	15.22	78.61	28.1	841.6	30.15	27.65	1.86	96.34
AREA_32	172.325	14552	3	0.035526	5.73	4.82	3.74	196.71	8.91	8.81	1.25	26.38
AREA_33	335.282	31592	15	0.159193	7.7	25.38	13.8	1091.72	12.45	16.26	1.81	88.37
AREA_34	272.34	48471	18	0.101135	9.04	38.06	22.64	924.91	9.88	20.26	2.18	97
AREA_35	186.232	12470	8	0.119475	23.08	27.5	44.46	1297.07	10.06	21.91	1.92	100.16
AREA_36	200.138	34176	7	0.0409927	12.07	17.97	17.8	1427.66	7.14	27.9	1.95	107.9
AREA_37	130.331	12626	5	0.0516121	28.9	118.68	33.25	1279.3	ND	21.7	1.48	121.54
AREA_38	242.718	23321	11	0.114485	9.95	17.28	17.27	1214.26	ND	13.6	2.28	93.59
AREA_39	109.977	12696	6	0.051974	18.52	125.53	23.8	978.68	ND	14.22	1.91	83.46
AREA_40	394.72	39719	22	0.218632	5.8	17.99	7.59	596.46	ND	10.42	3.75	48.15
AREA_41	234.272	39972	19	0.111357	17.6	64.57	27.94	932.35	27.92	34.36	2.29	105.28
AREA_42	222.64	15451	3	0.0432283	17.2	88.19	25.27	680.82	27.5	30.42	ND	90.22
AREA_43	249.51	7837	0	0	7.68	61.93	8.44	731.75	6.74	38.2	ND	101.63
AREA_44	244.976	15235	4	0.0643193	11.99	54.89	23.63	599.97	8.99	40.45	0.6	107.69
AREA_45	241.555	20213	14	0.167307	8.11	8.16	11.51	959.44	3.11	35.74	2.04	90.11
AREA_46	176.209	23270	13	0.0984408	7.97	17.03	13.72	1099.7	ND	25.09	2.45	90.07
AREA_47	176.023	21758	8	0.0647203	17.75	137.96	20.56	839.05	ND	11.75	1.8	95.61
AREA_48	197.566	20360	13	0.126147	34.3	241.1	31.61	1242.64	131.19	20.67	1.85	138.17
AREA_49	197.13	12800	12	0.184809	20.63	95.69	18.51	1159.91	ND	25.51	2.56	126.42
AREA_50	175.221	21269	10	0.0823833	29.93	300.27	24.72	1121.8	ND	12.19	1.33	133.19
AREA_51	383.842	176112	96	0.209235	9.01	33.63	12.52	310.46	5.2	11.45	1.05	42.6
AREA_52	99.89	21018	14	0.0665363	10.68	60.39	18.38	847.69	ND	20.4	3.15	74.78
AREA_53	237.509	21731	7	0.0765065	10.91	43.31	19.61	1058.4	ND	30.62	3.05	120.06
AREA_54	162.071	20222	15	0.120219	22.64	109.14	35.46	903.76	37.98	46.8	ND	127.39
AREA_55	74.734	9394	8	0.063644	22.34	100.42	34.13	740.75	33.96	46.47	ND	116.68
AREA_56	373.31	21321	10	0.17509	20.18	86	30.68	946.29	31.24	44.96	1.08	131.24
AREA_57	223.006	94391	36	0.0850528	14.92	43.3	16.56	458.37	6.7	24.41	ND	76.71
AREA_58	252.923	25700	7	0.0688895	19.68	111.33	32.15	928.69	26.07	41.98	ND	110.86
AREA_59	123.31	5363	5	0.114964	19.37	93.64	30.11	892.04	27.04	43.05	ND	107.55
AREA_60	100.76	2162	0	0	11.66	0.88	11.83	244.63	28.93	24.9	ND	57.55
AREA_61	195.751	6872	3	0.0854559	18	45.52	18.55	491.78	33.79	26.6	0.66	72.47
AREA_62	149.284	9808	2	0.0304413	16.48	32.89	17.75	567.44	29	26.89	0.86	78.06
AREA_63	118.416	7800	4	0.0607262	20.99	103	31.97	936	35.39	57.9	ND	125.29
AREA_64	220.319	14097	4	0.0625151	17.44	82	23.97	854.41	24.18	36.24	3.09	93.98
AREA_65	186.786	24121	18	0.139387	16.6	59.26	16.68	423.51	36.47	21.4	1.06	89.86
AREA_66	169.335	11617	6	0.0874592	10.67	30.71	22.26	964.01	ND	15.87	2.35	108.04
AREA_67	157.682	15209	9	0.0933091	14.51	66.12	18.44	846.1	ND	16.36	2.58	64.83
AREA_68	303.308	86858	38	0.132696	7.11	15.2	9.94	396.26	9.75	16.84	0.73	48.27
AREA_69	569.3	87677	49	0.318164	17.48	73.74	24.08	1026.33	28.15	60.53	0.57	110.8
AREA_70	365.311	103051	57	0.202062	6.68	17.12	15.56	371.75	13.41	16.72	0.4	70.8
AREA_71	165.086	25431	14	0.0908811	10.16	32.21	25.28	676.46	20.71	18.53	0.81	82.59
AREA_72	211.557	29699	13	0.0926038	11.21	55.4	33.36	484	35.25	25.55	1.11	93.1
AREA_73	148.175	16304	4	0.036353	17.47	91.69	27.19	853.96	34.66	28.13	ND	74.64
AREA_74	94.1	8597	2	0.0218914	19.44	80.47	25.68	956.89	29.9	33.19	ND	96.53
AREA_75	77.088	7705	3	0.0300148	17.91	83.92	23.06	970.35	26.71	38.69	ND	99.16
AREA_76	116.68	14071	5	0.0414612	19.43	84.16	27.33	1015.53	20.91	42.19	ND	104.34
AREA_77	506.454	42813	13	0.153783	18.85	75.45	31.41	1007.8	29.05	48.93	0.49	119.35
AREA_78	101.436	4437	0	0	20.35	85.05	43.94	1126.91	54.74	42.33	0.74	156.73
AREA_79	130.3	3903	2	0.0667692	18.5	89.28	29.65	987.2	30	49.45	0.66	138.18
AREA_80	57.062	6551	2	0.0174209	17.46	85.6	32.9	859.94	28.75	49.99	ND	135.38
AREA_81	63.242	3159	0	0	19.66	74.34	38.76	892.25	41.43	50.23	ND	129.4
AREA_82	78.51	6908	4	0.0454603	15.31	91.86	27.93	691.79	39.3	36.18	43.37	97.77
AREA_83	215.037	55328	30	0.116598	7.92	15.13	20.54	494.11	16.96	19.16	1.12	76.65
AREA_84	333.828	115683	62	0.178914	5.94	7.64	21.16	388.4	13.84	15.84	0.62	108.18
AREA_85	183.37	52904	17	0.0589235	5.41	6.87	18.16	353.73	9.63	54.67	1.16	138.44
AREA_86	192.01	42709	17	0.0764282	16.57	87.09	28.54	927.65	31.81	86.61	ND	149.72
AREA_87	157.131	13155	7	0.0836121	16.8	78.56	35.82	1321.36	32.98	182.92	ND	307.33
AREA_88	245.119	113379	64	0.138364	8.46	29.58	22.51	393.73	21.84	36.11	2.27	83.2
AREA_89	113.444	30493	20	0.0744066	14.35	51.68	20.06	842.19	22.98	45.44	ND	96.15
AREA_90	80.739	11957	7	0.0472671	18.03	94.68	34.4	880.16	32.35	54.65	ND	140.43
AREA_91	152.822	41045	21	0.0781889	19.2	82.18	32.04	915.26	33.04	66.09	ND	137.99
AREA_92	223.38	55932	37	0.14777	16.75	60.66	23.39	1001.56	23.95	63.69	26.57	137.01
AREA_93	94.934	11215	8	0.0677193	17.35	64.04	29.5	1417.3	25.69	68.46	44.04	153.83
AREA_94	263.339	38411	23	0.157684	6.11	27.16	6.76	496.25	10.68	28.35	5.01	61.59
AREA_95	444.709	1065903	480	0.200262	5.57	35.16	16.96	158.36	16.37	29.75	2.67	80.77
AREA_96	134.78	25783	9	0.0470473	17.03	59.28	28.46	1278.2	25.56	70.92	ND	152.02
AREA_97	189.81	14618	4	0.0519387	20.49	69.23	28.26	950.66	33.23	83.94	ND	161.34
AREA_98	207.29	89308	44	0.102127	14.03	66.41	27.99	1416.23	29.8	142.5	ND	173.14
AREA_99	193.718	115040	63	0.106087	13.48	63.72	25.48	1146.32	27.62	100.92	5	129.77
AREA_100	176.909	22250	7	0.0556568	16.33	71.2	27.47	1317.51	28.64	88.26	2.57	146.43
AREA_101	280.851	99986	46	0.12921	3.65	16.54	9.45	348	9.87	32.36	2.25	101.22
AREA_102	175.244	33422	12	0.0629205	16.23	39.4	21.18	1972.69	17.06	40.19	1.12	115.95
AREA_103	116.26	12239	4	0.0379966	17.37	94.76	36.3	935.54	37.91	68.18	ND	154.89
AREA_104	246.13	10963	2	0.0449019	15.57	100.51	36.89	770.86	32.73	55.56	ND	175.28
AREA_105	96.953	4396	2	0.0441096	11.99	64.23	23.56	807.76	20.73	52.88	ND	125.32
AREA_106	138.97	21030	7	0.0462573	6.59	57.4	8.78	ND	11.7	45.8	ND	64.86
AREA_107	39.913	6196	2	0.0128835	7.41	76.6	28.9	1621.79	17.71	80.17	ND	195.17
AREA_108	67.891	17267	6	0.023591	11.06	53.82	37.76	1801.55	19.38	71.17	1.7	119.86
AREA_109	68.381	74484	31	0.02846	1.58	26.65	20.42	ND	6.96	47.48	ND	113.45
